# Supplementary material for: Longitudinal study of socio-emotional cognitive processing in individuals with anorexia nervosa and the impact of autistic characteristics on neural processing
Source: Front Psychol. 2025 Jun 23;16:1583417. doi: 10.3389/fpsyg.2025.1583417 (PMC12230072; doi:10.3389/fpsyg.2025.1583417)
Supplement: Supplementary file 2 [file Supplementary_file_2.csv]

ADOS Communication
	Cluster ID	X	Y	Z	Cluster Size (mm3)	beta	pval	BFB	odds	null_proability	labels
0	1	-40.5	39.5	9.5	128	-0.002800806	1.96E-06	14284.63094	14285.63094	0.007	Left Frontal Pole
1	7	25.5	-68.5	9.5	288	-0.002799759	0.000293901	153.9191887	154.9191887	0.6455	Calcarine_R
2	133	-62.5	-48.5	37.5	64	-0.002739518	0.032115319	3.331455985	4.331455985	23.0869	Left Supramarginal Gyrus, posterior division
3	15	-62.5	-46.5	47.5	88	-0.002455203	0.001834279	31.82903549	32.82903549	3.0461	no label
4	29	-48.5	-10.5	-4.5	32	-0.002280407	0.005454506	12.9420452	13.9420452	7.1725	Left Planum Polare
5	86	-52.5	-70.5	17.5	16	-0.002269465	0.019174338	4.852085298	5.852085298	17.0879	Left Lateral Occipital Cortex, superior division
6	3	21.5	-82.5	-4.5	384	-0.002260604	2.34E-05	1475.229508	1476.229508	0.0677	Lingual_R
7	2	51.5	-36.5	1.5	280	-0.002213541	3.33E-06	8756.783874	8757.783874	0.0114	Right Superior Temporal Gyrus, posterior division
8	71	-40.5	45.5	23.5	32	-0.002101486	0.017714819	5.148757961	6.148757961	16.2634	Left Frontal Pole
9	17	-52.5	-20.5	-12.5	16	-0.002077164	0.001976419	29.89404218	30.89404218	3.2369	Left Middle Temporal Gyrus, posterior division
10	111	-44.5	-12.5	5.5	24	-0.002068939	0.025849014	3.893290278	4.893290278	20.4361	Insula_L
11	100	45.5	11.5	31.5	32	-0.002052863	0.024079296	4.099887309	5.099887309	19.6083	Right Middle Frontal Gyrus
12	12	33.5	33.5	27.5	144	-0.002036605	0.001346363	41.33509919	42.33509919	2.3621	Right Middle Frontal Gyrus
13	27	25.5	-46.5	-42.5	8	-0.001981261	0.004196551	16.01579645	17.01579645	5.8769	no label
14	26	27.5	-46.5	-44.5	8	-0.001981261	0.004196551	16.01579645	17.01579645	5.8769	Cerebelum_8_R
15	42	-60.5	-54.5	45.5	112	-0.001972976	0.009557502	8.276907671	9.276907671	10.7795	no label
16	181	-50.5	-42.5	19.5	16	-0.001964927	0.040649658	2.825683815	3.825683815	26.1391	Left Planum Temporale
17	19	9.5	-76.5	19.5	136	-0.001947786	0.002165472	27.69045214	28.69045214	3.4855	Cuneus_R
18	105	-16.5	-6.5	49.5	40	-0.001905055	0.025101298	3.977326216	4.977326216	20.0911	no label
19	223	-12.5	-76.5	47.5	16	-0.001881912	0.049595497	2.469359228	3.469359228	28.8238	Left Lateral Occipital Cortex, superior division
20	31	31.5	25.5	9.5	56	-0.001830201	0.005823578	12.27606786	13.27606786	7.5324	no label
21	202	31.5	47.5	15.5	16	-0.001801418	0.045926228	2.600115674	3.600115674	27.7769	Right Frontal Pole
22	153	7.5	49.5	-6.5	24	-0.001798407	0.03573537	3.089957568	4.089957568	24.4501	Right Paracingulate Gyrus
23	56	21.5	-62.5	49.5	64	-0.001772092	0.012122009	6.877384694	7.877384694	12.6946	Right Lateral Occipital Cortex, superior division
24	143	-46.5	-14.5	-6.5	40	-0.001768202	0.034175203	3.188299989	4.188299989	23.876	Left Planum Polare
25	34	-56.5	-22.5	-6.5	72	-0.001742762	0.006543232	11.17901554	12.17901554	8.2108	Left Superior Temporal Gyrus, posterior division
26	68	5.5	37.5	29.5	16	-0.001724145	0.016597254	5.408071535	6.408071535	15.6053	Right Paracingulate Gyrus
27	155	-30.5	43.5	-10.5	16	-0.001709505	0.035848799	3.083113356	4.083113356	24.4911	Left Frontal Pole
28	10a	-38.5	21.5	31.5		-0.001638402	0.030964209	3.419009452	4.419009452	22.6295	Left Middle Frontal Gyrus
29	5	-30.5	39.5	1.5	64	-0.001636708	0.000249572	177.6860698	178.6860698	0.5596	no label
30	6	-28.5	39.5	-0.5	16	-0.001636708	0.000249572	177.6860698	178.6860698	0.5596	no label
31	62	-40.5	-20.5	27.5	128	-0.001629001	0.014133156	6.111321104	7.111321104	14.0621	no label
32	110	27.5	17.5	45.5	64	-0.001624791	0.02578031	3.900825746	4.900825746	20.4047	Right Middle Frontal Gyrus
33	147	-8.5	-28.5	39.5	32	-0.001621101	0.035275288	3.118130763	4.118130763	24.2829	Left Cingulate Gyrus, posterior division
34	107	61.5	3.5	15.5	48	-0.001618569	0.02557209	3.923889528	4.923889528	20.3091	Right Precentral Gyrus
35	25	17.5	-72.5	33.5	104	-0.001611457	0.003526048	18.4737519	19.4737519	5.1351	Right Precuneous Cortex
36	106	-16.5	-42.5	73.5	32	-0.001575232	0.025250867	3.960152038	4.960152038	20.1607	Left Postcentral Gyrus
37	159	-10.5	-78.5	51.5	16	-0.00157455	0.036959346	3.018136815	4.018136815	24.8872	Left Lateral Occipital Cortex, superior division
38	158	-8.5	-78.5	47.5	40	-0.00157455	0.036959346	3.018136815	4.018136815	24.8872	Left Precuneous Cortex
39	10	-38.5	13.5	35.5	312	-0.00157386	0.000782746	65.70743028	66.70743028	1.4991	Left Middle Frontal Gyrus
40	171	47.5	31.5	5.5	16	-0.001568885	0.03970668	2.871744691	3.871744691	25.8281	Right Inferior Frontal Gyrus, pars triangularis
41	54	-42.5	-36.5	63.5	88	-0.001553082	0.011969048	6.945288662	7.945288662	12.5861	Left Postcentral Gyrus
42	16	-34.5	-22.5	59.5	128	-0.001541624	0.001845637	31.66418705	32.66418705	3.0615	Left Precentral Gyrus
43	108	3.5	-76.5	17.5	16	-0.001541407	0.025706135	3.909002628	4.909002628	20.3707	Right Supracalcarine Cortex
44	52	39.5	-44.5	11.5	24	-0.00153841	0.011705873	7.065935544	8.065935544	12.3978	no label
45	24	-14.5	39.5	17.5	200	-0.00153745	0.00340923	18.99345309	19.99345309	5.0016	no label
46	129	5.5	-78.5	17.5	16	-0.0015313	0.031296278	3.393148258	4.393148258	22.7627	Right Supracalcarine Cortex
47	193	-54.5	-60.5	-0.5	8	-0.001520451	0.043866121	2.682267951	3.682267951	27.1572	Left Middle Temporal Gyrus, temporooccipital part
48	57	-48.5	-72.5	-2.5	72	-0.001515985	0.012890342	6.558799551	7.558799551	13.2296	Left Lateral Occipital Cortex, inferior division
49	4	-10.5	-58.5	-42.5	128	-0.001514694	6.16E-05	615.7333088	616.7333088	0.1621	Cerebelum_9_L
50	53	-60.5	1.5	27.5	232	-0.001508576	0.011758115	7.041591241	8.041591241	12.4353	Left Precentral Gyrus
51	8	35.5	-36.5	47.5	48	-0.001504983	0.000537381	90.92788377	91.92788377	1.0878	Right Postcentral Gyrus
52	123	-20.5	-92.5	-8.5	24	-0.001502449	0.030493184	3.456574694	4.456574694	22.4388	Left Occipital Pole
53	112	-8.5	47.5	13.5	48	-0.001479626	0.02654227	3.819253491	4.819253491	20.7501	Left Paracingulate Gyrus
54	195	-12.5	45.5	15.5	8	-0.001451798	0.044627414	2.651100739	3.651100739	27.389	Left Paracingulate Gyrus
55	156	-12.5	47.5	9.5	16	-0.001445929	0.036209504	3.061609533	4.061609533	24.6208	Left Paracingulate Gyrus
56	174	-10.5	45.5	7.5	8	-0.00144156	0.040103145	2.852137521	3.852137521	25.9596	Left Paracingulate Gyrus
57	96	-24.5	25.5	27.5	32	-0.001434058	0.023146546	4.22035919	5.22035919	19.1558	no label
58	14	-18.5	-40.5	53.5	32	-0.001407597	0.001541882	36.84947592	37.84947592	2.642	no label
59	21	11.5	-16.5	-0.5	112	-0.001405093	0.002843426	22.06798038	23.06798038	4.335	Thalamus_R
60	165	49.5	-0.5	49.5	16	-0.001393303	0.038378594	2.940118493	3.940118493	25.3799	Right Precentral Gyrus
61	118	-24.5	23.5	29.5	24	-0.001379714	0.028536387	3.624720559	4.624720559	21.6229	no label
62	160	-28.5	-82.5	1.5	16	-0.001377951	0.037388505	2.993974233	3.993974233	25.0377	Occipital_Mid_L
63	161	-26.5	-82.5	-0.5	16	-0.001377951	0.037388505	2.993974233	3.993974233	25.0377	Occipital_Mid_L
64	184	-46.5	-18.5	-2.5	16	-0.00135929	0.04129826	2.795120734	3.795120734	26.3496	Left Planum Polare
65	103	-48.5	7.5	47.5	80	-0.001349856	0.024671609	4.027723457	5.027723457	19.8897	Left Middle Frontal Gyrus
66	188	-0.5	-52.5	35.5	24	-0.001320256	0.042627743	2.735139032	3.735139032	26.7728	Left Precuneous Cortex
67	179	-24.5	23.5	19.5	16	-0.001291211	0.040342782	2.840457333	3.840457333	26.0386	no label
68	61	29.5	-54.5	11.5	112	-0.001289413	0.01347946	6.337232948	7.337232948	13.6291	Calcarine_R
69	157	-22.5	-16.5	9.5	48	-0.00128658	0.036792212	3.027686203	4.027686203	24.8282	no label
70	113	-66.5	-40.5	37.5	16	-0.001282688	0.026680261	3.804937	4.804937	20.8119	no label
71	83	33.5	-86.5	9.5	16	-0.001281371	0.019047808	4.876152102	5.876152102	17.0179	Right Lateral Occipital Cortex, inferior division
72	23	35.5	-50.5	-10.5	72	-0.001277547	0.003239531	19.81036391	20.81036391	4.8053	Fusiform_R
73	136	45.5	-24.5	3.5	8	-0.001267748	0.032702752	3.288951879	4.288951879	23.3157	Temporal_Sup_R
74	198	17.5	11.5	7.5	24	-0.001263885	0.04526805	2.625617748	3.625617748	27.5815	Caudate_R
75	178	19.5	-90.5	-6.5	16	-0.001259378	0.040290114	2.843013551	3.843013551	26.0212	Lingual_R
76	38	-24.5	1.5	11.5	48	-0.001254674	0.007747137	9.769884467	10.76988447	9.2852	Putamen_L
77	95	-40.5	-44.5	1.5	72	-0.001249218	0.023099091	4.226726127	5.226726127	19.1324	no label
78	109	-18.5	-48.5	67.5	64	-0.001222392	0.025765172	3.902491045	4.902491045	20.3978	Left Superior Parietal Lobule
79	97	-12.5	-84.5	7.5	56	-0.001208743	0.023166132	4.217738477	5.217738477	19.1654	Left Intracalcarine Cortex
80	162	-10.5	29.5	23.5	16	-0.001195474	0.038074069	2.956410267	3.956410267	25.2754	Left Cingulate Gyrus, anterior division
81	186	19.5	-12.5	33.5	16	-0.001185528	0.04195016	2.765274564	3.765274564	26.5585	no label
82	121	-18.5	-10.5	49.5	48	-0.001180075	0.029791783	3.514521974	4.514521974	22.1507	no label
83	180	57.5	3.5	-8.5	32	-0.001162045	0.040440857	2.835713542	3.835713542	26.0708	Right Superior Temporal Gyrus, anterior division
84	221	31.5	-64.5	11.5	16	-0.001161031	0.049050623	2.487641175	3.487641175	28.6727	no label
85	189	-40.5	13.5	3.5	40	-0.001158982	0.042691622	2.732343186	3.732343186	26.7928	Left Frontal Operculum Cortex
86	30	39.5	-24.5	3.5	152	-0.001155601	0.005642751	12.59227797	13.59227797	7.3571	Right Heschl's Gyrus (includes H1 and H2)
87	190	-32.5	-78.5	-4.5	8	-0.001151349	0.04291003	2.722841474	3.722841474	26.8612	Occipital_Inf_L
88	199	53.5	7.5	-6.5	24	-0.001151026	0.045482696	2.617226716	3.617226716	27.6455	Right Temporal Pole
89	214	-24.5	21.5	53.5	24	-0.001149586	0.048228874	2.515928055	3.515928055	28.442	Left Superior Frontal Gyrus
90	142	31.5	7.5	1.5	32	-0.001136207	0.034071613	3.195120737	4.195120737	23.8372	Putamen_R
91	187	-64.5	-44.5	39.5	32	-0.001116542	0.042397381	2.745285491	3.745285491	26.7002	Left Supramarginal Gyrus, posterior division
92	216	47.5	13.5	33.5	16	-0.001106135	0.048454847	2.508061836	3.508061836	28.5058	Right Middle Frontal Gyrus
93	58	-24.5	-26.5	37.5	64	-0.00109179	0.013001687	6.51550945	7.51550945	13.3058	no label
94	66	-10.5	59.5	-4.5	32	-0.001091565	0.016411282	5.454359616	6.454359616	15.4934	Left Frontal Pole
95	82	-8.5	-8.5	61.5	72	-0.001090635	0.018989585	4.887325151	5.887325151	16.9856	Left Juxtapositional Lobule Cortex (formerly Supplementary Motor Cortex)
96	37	-6.5	-48.5	-24.5	128	-0.001084332	0.006653778	11.03003073	12.03003073	8.3125	no label
97	119	31.5	15.5	43.5	24	-0.001082501	0.028616111	3.617459727	4.617459727	21.6569	Right Middle Frontal Gyrus
98	99	41.5	-20.5	5.5	16	-0.001079767	0.023954172	4.115549068	5.115549068	19.5482	Right Heschl's Gyrus (includes H1 and H2)
99	122	43.5	-38.5	17.5	32	-0.001070806	0.030137208	3.485675995	4.485675995	22.2932	no label
100	47	-2.5	-20.5	45.5	88	-0.001068821	0.010832738	7.504662856	8.504662856	11.7583	Left Cingulate Gyrus, posterior division
101	9	-36.5	13.5	-10.5	176	-0.001066951	0.000641496	78.00514765	79.00514765	1.2657	Left Insular Cortex
102	210	31.5	-56.5	13.5	8	-0.001062886	0.04685788	2.565140674	3.565140674	28.0494	no label
103	104	-36.5	31.5	21.5	16	-0.001055316	0.024813901	4.01085761	5.01085761	19.9567	Frontal_Inf_Tri_L
104	120	61.5	-10.5	-2.5	56	-0.001054697	0.028874393	3.594188938	4.594188938	21.7666	Temporal_Sup_R
105	33	-60.5	13.5	15.5	128	-0.001054106	0.006507219	11.22856282	12.22856282	8.1776	Left Inferior Frontal Gyrus, pars opercularis
106	84	-34.5	41.5	-4.5	72	-0.001045191	0.019104457	4.86534096	5.86534096	17.0493	no label
107	215	39.5	-46.5	15.5	16	-0.001040184	0.048381319	2.510613969	3.510613969	28.485	no label
108	22	-40.5	-70.5	15.5	224	-0.001025627	0.003144456	20.3038371	21.3038371	4.694	Left Lateral Occipital Cortex, superior division
109	67	29.5	-6.5	19.5	72	-0.001022838	0.016466895	5.440417092	6.440417092	15.5269	no label
110	164	-54.5	-38.5	37.5	8	-0.001018994	0.038128139	2.953500185	3.953500185	25.294	Left Supramarginal Gyrus, anterior division
111	219	-12.5	25.5	57.5	8	-0.001014306	0.048981467	2.48998816	3.48998816	28.6534	Left Superior Frontal Gyrus
112	197	27.5	-62.5	9.5	16	-0.001011595	0.045161544	2.629808414	3.629808414	27.5497	Calcarine_R
113	44	47.5	-0.5	45.5	16	-0.00100657	0.010291117	7.811096165	8.811096165	11.3493	Right Precentral Gyrus
114	45	43.5	-0.5	47.5	8	-0.00100657	0.010291117	7.811096165	8.811096165	11.3493	Right Precentral Gyrus
115	70	-24.5	-10.5	19.5	24	-0.001004902	0.017650193	5.162931873	6.162931873	16.226	no label
116	50	47.5	1.5	47.5	8	-0.001000689	0.01116517	7.330181063	8.330181063	12.0045	Right Precentral Gyrus
117	51	45.5	1.5	43.5	8	-0.001000689	0.01116517	7.330181063	8.330181063	12.0045	Right Precentral Gyrus
118	49	43.5	1.5	45.5	8	-0.001000689	0.01116517	7.330181063	8.330181063	12.0045	Right Precentral Gyrus
119	89	-4.5	-80.5	11.5	56	-0.000999418	0.019910994	4.717547702	5.717547702	17.49	Left Intracalcarine Cortex
120	65	-0.5	25.5	47.5	56	-0.000993001	0.014995696	5.841043278	6.841043278	14.6177	Left Superior Frontal Gyrus
121	137	-42.5	1.5	-6.5	8	-0.000990045	0.03308187	3.262254054	4.262254054	23.4618	Left Insular Cortex
122	90	29.5	1.5	11.5	80	-0.00098979	0.020983206	4.53725153	5.53725153	18.0595	Putamen_R
123	60	21.5	-64.5	53.5	24	-0.000981136	0.013214198	6.434749823	7.434749823	13.4504	Right Lateral Occipital Cortex, superior division
124	218	23.5	-74.5	35.5	16	-0.000978417	0.048979363	2.490059661	3.490059661	28.6528	Right Lateral Occipital Cortex, superior division
125	46	-62.5	-32.5	13.5	32	-0.000973391	0.010488451	7.696075674	8.696075674	11.4994	Left Planum Temporale
126	130	-38.5	1.5	-6.5	16	-0.000972708	0.031371426	3.387365259	4.387365259	22.7927	Left Insular Cortex
127	117	-54.5	17.5	7.5	8	-0.000964368	0.0284986	3.628174952	4.628174952	21.6068	Left Inferior Frontal Gyrus, pars opercularis
128	116	1.5	41.5	7.5	32	-0.000962448	0.0277951	3.694053037	4.694053037	21.3036	Right Cingulate Gyrus, anterior division
129	127	-36.5	-2.5	37.5	40	-0.000962095	0.031252901	3.396497912	4.396497912	22.7454	Precentral_L
130	32	-30.5	7.5	-8.5	64	-0.000960271	0.006043162	11.91571275	12.91571275	7.7425	no label
131	92	-28.5	17.5	-2.5	48	-0.000946656	0.021142947	4.511826829	5.511826829	18.1428	no label
132	79	-12.5	53.5	-4.5	16	-0.000941797	0.018803263	4.923506306	5.923506306	16.8819	Frontal_Med_Orb_L
133	87	-38.5	-52.5	33.5	56	-0.000930468	0.01930621	4.827310431	5.827310431	17.1606	Angular_L
134	191	3.5	41.5	5.5	8	-0.000928623	0.043059445	2.716392079	3.716392079	26.9078	Right Cingulate Gyrus, anterior division
135	140	-60.5	-38.5	9.5	16	-0.000927775	0.033338228	3.244515974	4.244515974	23.5598	Left Superior Temporal Gyrus, posterior division
136	69	-10.5	-78.5	15.5	32	-0.000922098	0.017534552	5.188533195	6.188533195	16.1589	Left Intracalcarine Cortex
137	169	-38.5	1.5	35.5	24	-0.00091896	0.039558831	2.879148549	3.879148549	25.7789	Precentral_L
138	149	-34.5	-42.5	-22.5	8	-0.000916544	0.03531347	3.115767106	4.115767106	24.2968	Left Temporal Fusiform Cortex, posterior division
139	148	-34.5	-42.5	71.5	32	-0.000916544	0.03531347	3.115767106	4.115767106	24.2968	no label
140	101	19.5	-92.5	5.5	32	-0.000916353	0.024210487	4.083625394	5.083625394	19.671	Right Occipital Pole
141	225	-6.5	1.5	3.5	8	-0.000915258	0.049671984	2.466822338	3.466822338	28.8449	no label
142	224	-8.5	1.5	7.5	8	-0.000915258	0.049671984	2.466822338	3.466822338	28.8449	Caudate_L
143	77	11.5	31.5	53.5	24	-0.000906062	0.018138062	5.058224882	6.058224882	16.5065	Right Superior Frontal Gyrus
144	76	13.5	31.5	49.5	16	-0.000906062	0.018138062	5.058224882	6.058224882	16.5065	Right Superior Frontal Gyrus
145	152	-40.5	-48.5	5.5	40	-0.000902646	0.035651023	3.095072779	4.095072779	24.4196	no label
146	168	31.5	-52.5	15.5	8	-0.000901644	0.039541225	2.880033599	3.880033599	25.773	no label
147	154	-26.5	-30.5	-6.5	8	-0.000901069	0.035800444	3.086026215	4.086026215	24.4737	Hippocampus_L
148	115	15.5	31.5	55.5	8	-0.000899549	0.027366193	3.735734788	4.735734788	21.116	Right Superior Frontal Gyrus
149	213	-32.5	-42.5	73.5	8	-0.000898	0.047914988	2.526967362	3.526967362	28.353	no label
150	59	-44.5	17.5	45.5	104	-0.000893548	0.013062576	6.492123076	7.492123076	13.3474	Left Middle Frontal Gyrus
151	141	-36.5	-18.5	-14.5	16	-0.000891617	0.034023914	3.198274143	4.198274143	23.8193	Hippocampus_L
152	183	27.5	-52.5	13.5	8	-0.000876411	0.041155795	2.801758362	3.801758362	26.3036	no label
153	135	-34.5	39.5	13.5	56	-0.000875513	0.032349572	3.314337307	4.314337307	23.1785	Left Frontal Pole
154	192	33.5	-62.5	11.5	8	-0.000868086	0.043646865	2.691428691	3.691428691	27.0898	no label
155	182	-48.5	-42.5	23.5	16	-0.000862753	0.040936862	2.812041075	3.812041075	26.2327	SupraMarginal_L
156	146	13.5	35.5	51.5	16	-0.000862218	0.035069695	3.130938561	4.130938561	24.2076	Right Superior Frontal Gyrus
157	145	11.5	35.5	55.5	24	-0.000862218	0.035069695	3.130938561	4.130938561	24.2076	Right Superior Frontal Gyrus
158	185	33.5	-54.5	17.5	16	-0.000860687	0.041621571	2.780211562	3.780211562	26.4535	no label
159	206	27.5	31.5	27.5	8	-0.000858283	0.046284693	2.586505996	3.586505996	27.8823	Frontal_Mid_R
160	173	-26.5	-26.5	-4.5	24	-0.000849766	0.039874236	2.863414742	3.863414742	25.8838	no label
161	203	-32.5	-18.5	5.5	8	-0.00083327	0.046055055	2.595202216	3.595202216	27.8148	Insula_L
162	204	-30.5	-18.5	3.5	8	-0.00083327	0.046055055	2.595202216	3.595202216	27.8148	Putamen_L
163	72	39.5	-24.5	-6.5	16	-0.00083222	0.018001477	5.087014194	6.087014194	16.4284	no label
164	64	15.5	29.5	57.5	8	-0.000830505	0.014600126	5.96135401	6.96135401	14.365	Right Superior Frontal Gyrus
165	209	-52.5	25.5	33.5	8	-0.000829962	0.046839935	2.565802313	3.565802313	28.0442	Left Middle Frontal Gyrus
166	102	33.5	7.5	9.5	80	-0.000826518	0.024593362	4.037074186	5.037074186	19.8528	Right Insular Cortex
167	177	-60.5	-14.5	-0.5	40	-0.000823481	0.040281201	2.843446744	3.843446744	26.0183	Left Superior Temporal Gyrus, posterior division
168	74	13.5	29.5	53.5	8	-0.000796778	0.018098989	5.066420102	6.066420102	16.4842	Right Superior Frontal Gyrus
169	228	-34.5	13.5	-2.5	8	-0.000757418	0.049766599	2.463694039	3.463694039	28.8709	Left Insular Cortex
170	114	27.5	-8.5	55.5	16	-0.000748156	0.027008951	3.77137509	4.77137509	20.9583	Right Precentral Gyrus
171	163	19.5	-76.5	37.5	16	-0.000723923	0.038093685	2.955353622	3.955353622	25.2822	Occipital_Sup_R
172	28	-34.5	13.5	53.5	168	-0.00069449	0.004197634	16.01241751	17.01241751	5.8781	Left Middle Frontal Gyrus
173	212	-48.5	-24.5	31.5	32	-0.000646686	0.04765749	2.536122937	3.536122937	28.2796	Postcentral_L
174	93	23.5	-80.5	7.5	8	-0.000640383	0.022009798	4.379763381	5.379763381	18.5882	no label
175	80	19.5	-92.5	11.5	40	-0.000630662	0.018880744	4.908381075	5.908381075	16.9251	Right Occipital Pole
176	81	23.5	-92.5	7.5	8	-0.000630662	0.018880744	4.908381075	5.908381075	16.9251	Right Occipital Pole
177	30a	49.5	-22.5	-0.5		-0.000587009	0.045899293	2.601146142	3.601146142	27.7689	Right Superior Temporal Gyrus, posterior division
178	73	-12.5	59.5	21.5	40	-0.00055052	0.018074649	5.071541465	6.071541465	16.4703	Left Frontal Pole
179	144	-40.5	-80.5	37.5	40	0.001013611	0.034345586	3.177163318	4.177163318	23.9397	Left Lateral Occipital Cortex, superior division
180	222	63.5	-18.5	33.5	8	0.001548835	0.049554751	2.470713596	3.470713596	28.8125	Right Postcentral Gyrus
181	200	-66.5	-48.5	29.5	24	0.001570705	0.045608586	2.612339024	3.612339024	27.6829	no label
182	170	59.5	-24.5	29.5	16	0.001574364	0.03964674	2.874740253	3.874740253	25.8082	Right Supramarginal Gyrus, anterior division
183	85	59.5	-18.5	41.5	48	0.00163058	0.019127548	4.860951062	5.860951062	17.0621	Right Postcentral Gyrus
184	217	49.5	9.5	-22.5	8	0.001820733	0.048520696	2.505782218	3.505782218	28.5243	Right Temporal Pole
185	211	-62.5	-48.5	29.5	8	0.001940776	0.046972743	2.560916689	3.560916689	28.0827	Left Supramarginal Gyrus, posterior division
186	205	-64.5	-28.5	45.5	8	0.001974009	0.046175954	2.590613993	3.590613993	27.8504	no label
187	48	-56.5	-24.5	39.5	272	0.002006794	0.010870687	7.484248319	8.484248319	11.7865	Left Postcentral Gyrus
188	139	-56.5	-66.5	15.5	16	0.002034718	0.033287271	3.248021973	4.248021973	23.5404	Left Lateral Occipital Cortex, superior division
189	138	-50.5	-66.5	41.5	80	0.002054439	0.033258768	3.249987328	4.249987328	23.5295	Left Lateral Occipital Cortex, superior division
190	201	45.5	-24.5	41.5	16	0.002109321	0.045878991	2.601923592	3.601923592	27.7629	Right Postcentral Gyrus
191	150	-44.5	1.5	9.5	88	0.002118292	0.035349773	3.113524135	4.113524135	24.3101	Left Central Opercular Cortex
192	151	-52.5	-52.5	-0.5	56	0.002124344	0.035569617	3.100030639	4.100030639	24.3901	Left Middle Temporal Gyrus, temporooccipital part
193	132	-64.5	-26.5	43.5	88	0.002132292	0.031804691	3.354511324	4.354511324	22.9647	no label
194	208	-40.5	-88.5	-0.5	8	0.002186254	0.046678331	2.571781609	3.571781609	27.9972	Left Lateral Occipital Cortex, inferior division
195	207	-42.5	-88.5	-2.5	8	0.002186254	0.046678331	2.571781609	3.571781609	27.9972	Left Lateral Occipital Cortex, inferior division
196	134	37.5	-2.5	5.5	16	0.002209893	0.032180105	3.326698784	4.326698784	23.1123	Right Insular Cortex
197	196	49.5	27.5	-2.5	16	0.002261975	0.044748939	2.646215424	3.646215424	27.4257	Right Inferior Frontal Gyrus, pars triangularis
198	124	45.5	15.5	19.5	24	0.002306287	0.030832014	3.429446383	4.429446383	22.5762	Right Inferior Frontal Gyrus, pars opercularis
199	176	-56.5	-32.5	49.5	40	0.002308478	0.040151336	2.849778385	3.849778385	25.9755	Left Supramarginal Gyrus, anterior division
200	94	-32.5	29.5	3.5	56	0.002472547	0.022953542	4.246404388	5.246404388	19.0607	Frontal_Inf_Tri_L
201	220	-48.5	-58.5	-18.5	16	0.002497037	0.048993161	2.489590879	3.489590879	28.6567	Left Inferior Temporal Gyrus, temporooccipital part
202	13	-56.5	-30.5	35.5	152	0.002523873	0.001465018	38.47892647	39.47892647	2.533	Left Supramarginal Gyrus, anterior division
203	35	13.5	-74.5	55.5	8	0.002606368	0.006610037	11.08843081	12.08843081	8.2724	Right Lateral Occipital Cortex, superior division
204	36	15.5	-74.5	53.5	8	0.002606368	0.006610037	11.08843081	12.08843081	8.2724	Right Lateral Occipital Cortex, superior division
205	227	11.5	49.5	41.5	8	0.0026757	0.049719337	2.465255311	3.465255311	28.8579	Right Frontal Pole
206	226	11.5	47.5	43.5	8	0.0026757	0.049719337	2.465255311	3.465255311	28.8579	Right Frontal Pole
207	98	43.5	-68.5	-4.5	32	0.002798987	0.023522916	4.170696142	5.170696142	19.3398	Right Lateral Occipital Cortex, inferior division
208	166	65.5	-12.5	15.5	8	0.002800979	0.03866823	2.924841119	3.924841119	25.4787	Right Postcentral Gyrus
209	167	65.5	-14.5	17.5	8	0.002800979	0.03866823	2.924841119	3.924841119	25.4787	Right Postcentral Gyrus
210	126	-50.5	-58.5	25.5	24	0.00287035	0.031137596	3.405443349	4.405443349	22.6992	Left Angular Gyrus
211	88	5.5	-70.5	33.5	32	0.002880639	0.0195888	4.775250058	5.775250058	17.3153	Right Precuneous Cortex
212	125	-52.5	-50.5	35.5	72	0.00288811	0.031026212	3.414142295	4.414142295	22.6545	Left Supramarginal Gyrus, posterior division
213	131	-50.5	-48.5	41.5	16	0.002898793	0.031440488	3.382072954	4.382072954	22.8202	Left Supramarginal Gyrus, posterior division
214	40	45.5	-48.5	41.5	144	0.002908763	0.008950796	8.715029648	9.715029648	10.2933	Right Angular Gyrus
215	91	-24.5	-58.5	3.5	88	0.00298847	0.021066161	4.524004177	5.524004177	18.1028	Precuneus_L
216	20	41.5	-66.5	3.5	176	0.003059326	0.002380648	25.58267035	26.58267035	3.7618	Right Lateral Occipital Cortex, inferior division
217	55	-20.5	-52.5	-0.5	64	0.003088919	0.011989966	6.935908574	7.935908574	12.601	Left Lingual Gyrus
218	194	25.5	33.5	39.5	8	0.003100261	0.043889686	2.681288365	3.681288365	27.1644	Right Middle Frontal Gyrus
219	20a	47.5	-68.5	-2.5		0.003134867	0.00423409	15.89966893	16.89966893	5.9173	Right Lateral Occipital Cortex, inferior division
220	128	-44.5	35.5	27.5	16	0.003210565	0.031284689	3.39404231	4.39404231	22.7581	Left Middle Frontal Gyrus
221	39	25.5	61.5	3.5	32	0.003253588	0.008052999	9.474291125	10.47429112	9.5472	Right Frontal Pole
222	41	25.5	-8.5	45.5	24	0.003259651	0.00909014	8.609637574	9.609637574	10.4062	no label
223	172	25.5	27.5	37.5	8	0.003280293	0.039784231	2.867881318	3.867881318	25.8539	Right Middle Frontal Gyrus
224	75	-54.5	-20.5	15.5	240	0.00332372	0.018113608	5.06334994	6.06334994	16.4925	Left Central Opercular Cortex
225	78	53.5	-64.5	17.5	32	0.003354918	0.01837771	5.008660672	6.008660672	16.6426	Right Lateral Occipital Cortex, superior division
226	175	63.5	-14.5	15.5	16	0.003465066	0.040103443	2.852122912	3.852122912	25.9597	Right Postcentral Gyrus
227	43	25.5	33.5	43.5	32	0.003603865	0.00959044	8.254587566	9.254587566	10.8055	Right Middle Frontal Gyrus
228	18	25.5	27.5	41.5	104	0.003608733	0.001982615	29.81561375	30.81561375	3.2451	Right Middle Frontal Gyrus
229	11	11.5	-70.5	43.5	304	0.003616183	0.001166929	46.68098209	47.68098209	2.0973	Right Precuneous Cortex
230	63	-64.5	-10.5	31.5	32	0.003727159	0.014529823	5.983365351	6.983365351	14.3197	Left Postcentral Gyrus
