# Supplementary material for: Longitudinal study of socio-emotional cognitive processing in individuals with anorexia nervosa and the impact of autistic characteristics on neural processing
Source: Front Psychol. 2025 Jun 23;16:1583417. doi: 10.3389/fpsyg.2025.1583417 (PMC12230072; doi:10.3389/fpsyg.2025.1583417)
Supplement: Supplementary file 3 [file Supplementary_file_3.csv]

ADOS Stereotyped and repetitive behaviour
	Cluster ID	X	Y	Z	Cluster Size (mm3)	beta	pval	BFB	odds	null_proability	labels
0	26	41.5	-80.5	-8.5	64	-0.004880219	0.002998546	21.1176946	22.1176946	4.5213	Right Lateral Occipital Cortex, inferior division
1	8	-42.5	-22.5	9.5	104	-0.004690005	0.000604664	82.09637782	83.09637782	1.2034	Left Heschl's Gyrus (includes H1 and H2)
2	16	47.5	-76.5	3.5	120	-0.004185331	0.001482079	38.1035867	39.1035867	2.5573	Right Lateral Occipital Cortex, inferior division
3	66	33.5	-86.5	-4.5	16	-0.003999909	0.012835801	6.58025648	7.58025648	13.1922	Right Lateral Occipital Cortex, inferior division
4	14a	-64.5	-38.5	33.5		-0.003859988	0.001233091	44.53999704	45.53999704	2.1959	Left Supramarginal Gyrus, anterior division
5	191	43.5	-26.5	7.5	16	-0.003779344	0.037248682	3.001790639	4.001790639	24.9888	Temporal_Sup_R
6	41	3.5	-54.5	41.5	136	-0.003747975	0.006072085	11.87004745	12.87004745	7.77	Right Precuneous Cortex
7	100	55.5	5.5	29.5	8	-0.003689512	0.018387999	5.006559415	6.006559415	16.6485	Right Precentral Gyrus
8	99	55.5	7.5	23.5	8	-0.003689512	0.018387999	5.006559415	6.006559415	16.6485	Right Precentral Gyrus
9	55	-38.5	-88.5	13.5	32	-0.003443196	0.008610687	8.985452137	9.985452137	10.0146	Left Lateral Occipital Cortex, superior division
10	31	19.5	-50.5	5.5	16	-0.0033936	0.00353469	18.43657537	19.43657537	5.1449	Right Precuneous Cortex
11	21	55.5	-18.5	-6.5	168	-0.003386143	0.002349284	25.86741576	26.86741576	3.722	Right Superior Temporal Gyrus, posterior division
12	13	-10.5	-96.5	9.5	288	-0.003352441	0.00100627	52.97212071	53.97212071	1.8528	Left Occipital Pole
13	168	-20.5	35.5	13.5	16	-0.003339053	0.033249018	3.250660263	4.250660263	23.5258	no label
14	59	51.5	-60.5	-2.5	48	-0.003338317	0.010128602	7.908918021	8.908918021	11.2247	Right Lateral Occipital Cortex, inferior division
15	23	-40.5	39.5	9.5	96	-0.003323315	0.00253973	24.23981782	25.23981782	3.962	Left Frontal Pole
16	74	-20.5	-62.5	69.5	16	-0.0032372	0.014232261	6.078738383	7.078738383	14.1268	Parietal_Sup_L
17	75	-22.5	-60.5	-44.5	16	-0.0032372	0.014232261	6.078738383	7.078738383	14.1268	Cerebelum_8_L
18	104	-50.5	-12.5	7.5	32	-0.003199793	0.019176179	4.851737356	5.851737356	17.0889	Left Central Opercular Cortex
19	19	-62.5	-48.5	21.5	96	-0.003138987	0.002204468	27.27998944	28.27998944	3.5361	Left Supramarginal Gyrus, posterior division
20	14	-64.5	-40.5	43.5	528	-0.003111618	0.001082624	49.76350889	50.76350889	1.9699	no label
21	4	57.5	-52.5	43.5	232	-0.003108438	0.000156847	267.7402441	268.7402441	0.3721	Right Angular Gyrus
22	103	49.5	-78.5	9.5	8	-0.003106153	0.019159523	4.854888298	5.854888298	17.0797	Right Lateral Occipital Cortex, inferior division
23	47	-40.5	41.5	21.5	96	-0.003105031	0.007255703	10.29282279	11.29282279	8.8552	Left Frontal Pole
24	204	-68.5	-32.5	33.5	16	-0.003025652	0.040419603	2.836739779	3.836739779	26.0638	no label
25	118	49.5	-76.5	-0.5	8	-0.002998949	0.024077442	4.100118332	5.100118332	19.6074	Right Lateral Occipital Cortex, inferior division
26	6	5.5	51.5	25.5	40	-0.002941515	0.000543591	90.02659643	91.02659643	1.0986	Right Superior Frontal Gyrus
27	216	5.5	59.5	9.5	8	-0.002910564	0.042531325	2.739373589	3.739373589	26.7424	Right Frontal Pole
28	15	-40.5	-76.5	17.5	96	-0.002908899	0.00112129	48.29567206	49.29567206	2.0286	Left Lateral Occipital Cortex, superior division
29	101	49.5	27.5	5.5	72	-0.002898469	0.019081332	4.869747251	5.869747251	17.0365	Right Inferior Frontal Gyrus, pars triangularis
30	84	-48.5	-10.5	9.5	16	-0.002889439	0.015348463	5.738563586	6.738563586	14.84	Left Central Opercular Cortex
31	46	-52.5	19.5	13.5	72	-0.002878422	0.007057118	10.52317547	11.52317547	8.6782	Left Inferior Frontal Gyrus, pars opercularis
32	11	-16.5	39.5	19.5	312	-0.00287289	0.00087854	59.50331999	60.50331999	1.6528	no label
33	61	-10.5	23.5	33.5	32	-0.002865491	0.010311815	7.798841334	8.798841334	11.3651	Left Paracingulate Gyrus
34	71	43.5	-54.5	23.5	32	-0.002859856	0.013079043	6.485832881	7.485832881	13.3586	Right Angular Gyrus
35	4a	55.5	-50.5	51.5		-0.002847575	0.01083269	7.504688972	8.504688972	11.7582	Right Angular Gyrus
36	73	-52.5	-40.5	39.5	80	-0.002845882	0.013420928	6.358446079	7.358446079	13.5898	Parietal_Inf_L
37	35	-16.5	-94.5	5.5	8	-0.002816921	0.005116676	13.62933005	14.62933005	6.8356	Left Occipital Pole
38	211	-44.5	33.5	15.5	16	-0.002744917	0.04175689	2.774034198	3.774034198	26.4968	Left Inferior Frontal Gyrus, pars triangularis
39	88	1.5	1.5	23.5	56	-0.002734363	0.016113266	5.530576939	6.530576939	15.3126	no label
40	87	57.5	-46.5	41.5	56	-0.002733442	0.016031406	5.551967377	6.551967377	15.2626	Right Supramarginal Gyrus, posterior division
41	83	49.5	-24.5	15.5	40	-0.002709789	0.014791923	5.902282007	6.902282007	14.488	Right Parietal Operculum Cortex
42	90	19.5	69.5	9.5	8	-0.002690263	0.016246276	5.496242719	6.496242719	15.3935	Right Frontal Pole
43	91	21.5	67.5	9.5	8	-0.002690263	0.016246276	5.496242719	6.496242719	15.3935	Right Frontal Pole
44	7	55.5	-54.5	43.5	16	-0.002684259	0.000598297	82.851664	83.851664	1.1926	Right Angular Gyrus
45	36	3.5	53.5	29.5	8	-0.002670648	0.00529294	13.2605878	14.2605878	7.0123	Right Superior Frontal Gyrus
46	77	35.5	49.5	13.5	8	-0.002626132	0.014307248	6.054360453	7.054360453	14.1756	Right Frontal Pole
47	76	33.5	49.5	15.5	8	-0.002626132	0.014307248	6.054360453	7.054360453	14.1756	Right Frontal Pole
48	18	3.5	-68.5	49.5	16	-0.002605936	0.002106667	28.33623614	29.33623614	3.4088	Right Precuneous Cortex
49	246	-50.5	-60.5	5.5	16	-0.002605079	0.048845969	2.494604343	3.494604343	28.6155	Left Middle Temporal Gyrus, temporooccipital part
50	89	-2.5	-56.5	45.5	16	-0.00258943	0.01614303	5.522848766	6.522848766	15.3307	Left Precuneous Cortex
51	21a	63.5	-16.5	-6.5		-0.002565325	0.010663358	7.597410502	8.597410502	11.6314	Right Superior Temporal Gyrus, posterior division
52	119	-30.5	43.5	-8.5	32	-0.002557214	0.024333023	4.068581266	5.068581266	19.7294	Left Frontal Pole
53	200	-24.5	23.5	21.5	32	-0.002512358	0.039263609	2.894084901	3.894084901	25.68	no label
54	94	-34.5	39.5	43.5	16	-0.002503721	0.017350286	5.229973273	6.229973273	16.0514	no label
55	9	-2.5	-40.5	-10.5	8	-0.002481847	0.000750633	68.11954706	69.11954706	1.4468	Vermis_3
56	10	-4.5	-40.5	23.5	8	-0.002481847	0.000750633	68.11954706	69.11954706	1.4468	Left Cingulate Gyrus, posterior division
57	141	-28.5	-80.5	-24.5	32	-0.002473583	0.027394479	3.732949213	4.732949213	21.1285	Cerebelum_Crus1_L
58	64	-16.5	-60.5	13.5	40	-0.0024624	0.012064709	6.902636254	7.902636254	12.654	Left Precuneous Cortex
59	54	39.5	47.5	29.5	64	-0.002425408	0.008557798	9.029283602	10.0292836	9.9708	Right Frontal Pole
60	151	-10.5	27.5	29.5	48	-0.002419997	0.029443603	3.544223668	4.544223668	22.006	Left Paracingulate Gyrus
61	30	3.5	-56.5	37.5	32	-0.002402046	0.003410964	18.98549559	19.98549559	5.0036	Right Precuneous Cortex
62	29	3.5	-54.5	35.5	136	-0.002402046	0.003410964	18.98549559	19.98549559	5.0036	Right Precuneous Cortex
63	198	-4.5	-54.5	45.5	8	-0.002387829	0.039185392	2.898076707	3.898076707	25.6537	Left Precuneous Cortex
64	14b	-64.5	-44.5	41.5		-0.002385359	0.010649736	7.604987449	8.604987449	11.6212	no label
65	3	-24.5	51.5	9.5	48	-0.002378487	8.83E-05	446.1165482	447.1165482	0.2237	Left Frontal Pole
66	147	49.5	-58.5	47.5	8	-0.002365025	0.029124616	3.572004405	4.572004405	21.8722	Right Lateral Occipital Cortex, superior division
67	149	49.5	-54.5	47.5	32	-0.002365025	0.029124616	3.572004405	4.572004405	21.8722	Right Angular Gyrus
68	148	49.5	-56.5	49.5	8	-0.002365025	0.029124616	3.572004405	4.572004405	21.8722	Right Angular Gyrus
69	197	-2.5	-54.5	43.5	8	-0.002351999	0.03832842	2.942786463	3.942786463	25.3628	Left Precuneous Cortex
70	65	5.5	-32.5	33.5	24	-0.002330239	0.012760715	6.610072049	7.610072049	13.1405	Right Cingulate Gyrus, posterior division
71	194	37.5	45.5	33.5	8	-0.002322759	0.038058308	2.957259928	3.957259928	25.27	Right Frontal Pole
72	93	39.5	49.5	23.5	24	-0.002322616	0.016999588	5.311115405	6.311115405	15.8451	Right Frontal Pole
73	196	59.5	-8.5	31.5	8	-0.002303661	0.038130164	2.953391329	3.953391329	25.2947	Right Postcentral Gyrus
74	195	61.5	-8.5	23.5	8	-0.002303661	0.038130164	2.953391329	3.953391329	25.2947	Right Postcentral Gyrus
75	188	65.5	-32.5	31.5	24	-0.002287506	0.0367933	3.027623733	4.027623733	24.8285	Right Supramarginal Gyrus, anterior division
76	162	-6.5	45.5	5.5	16	-0.002270626	0.032481287	3.304811084	4.304811084	23.2298	Left Paracingulate Gyrus
77	163	-2.5	45.5	3.5	24	-0.002270626	0.032481287	3.304811084	4.304811084	23.2298	Left Paracingulate Gyrus
78	164	-26.5	-72.5	-8.5	80	-0.002253715	0.032632466	3.293963789	4.293963789	23.2885	Left Occipital Fusiform Gyrus
79	128	-0.5	-30.5	37.5	16	-0.002245373	0.025798294	3.898849697	4.898849697	20.413	Left Cingulate Gyrus, posterior division
80	144	-8.5	59.5	-4.5	32	-0.002239099	0.028137513	3.661612055	4.661612055	21.4518	Left Frontal Pole
81	237	-26.5	-78.5	-22.5	8	-0.002233753	0.047496341	2.541898979	3.541898979	28.2334	Cerebelum_Crus1_L
82	1	15.5	51.5	39.5	24	-0.002218543	6.32E-05	602.1201605	603.1201605	0.1658	Right Frontal Pole
83	2	15.5	49.5	43.5	16	-0.002218543	6.32E-05	602.1201605	603.1201605	0.1658	Right Frontal Pole
84	137	45.5	-26.5	3.5	8	-0.002212294	0.026932788	3.779085265	4.779085265	20.9245	Temporal_Sup_R
85	218	-4.5	-30.5	39.5	8	-0.002206136	0.042873254	2.724435168	3.724435168	26.8497	Left Cingulate Gyrus, posterior division
86	165	35.5	49.5	25.5	8	-0.002196657	0.032882658	3.27621259	4.27621259	23.3852	Right Frontal Pole
87	143	43.5	-0.5	-4.5	32	-0.002193324	0.027981743	3.676280091	4.676280091	21.3845	Right Insular Cortex
88	12	-42.5	-60.5	-28.5	104	-0.002192147	0.000936939	56.30945847	57.30945847	1.7449	Cerebelum_Crus1_L
89	69	43.5	-74.5	27.5	16	-0.002186021	0.012909715	6.551218224	7.551218224	13.2429	Right Lateral Occipital Cortex, superior division
90	68	41.5	-74.5	31.5	16	-0.002186021	0.012909715	6.551218224	7.551218224	13.2429	Right Lateral Occipital Cortex, superior division
91	67	39.5	-74.5	35.5	8	-0.002186021	0.012909715	6.551218224	7.551218224	13.2429	Right Lateral Occipital Cortex, superior division
92	243	-40.5	11.5	5.5	8	-0.002180487	0.04812828	2.519451561	3.519451561	28.4135	Left Frontal Operculum Cortex
93	22b	-44.5	-74.5	1.5		-0.002147321	0.007655906	9.862270189	10.86227019	9.2062	Left Lateral Occipital Cortex, inferior division
94	28	-28.5	-78.5	43.5	96	-0.002138159	0.003190964	20.05902416	21.05902416	4.7486	Left Lateral Occipital Cortex, superior division
95	185	43.5	29.5	21.5	16	-0.002119157	0.036107149	3.06767165	4.06767165	24.5841	Right Middle Frontal Gyrus
96	51	-32.5	-78.5	45.5	8	-0.002069813	0.007905461	9.614238288	10.61423829	9.4213	Left Lateral Occipital Cortex, superior division
97	20	3.5	49.5	35.5	64	-0.002067755	0.002255558	26.76230679	27.76230679	3.602	Right Superior Frontal Gyrus
98	34	45.5	27.5	19.5	16	-0.002054317	0.004897166	14.12286021	15.12286021	6.6125	Right Inferior Frontal Gyrus, pars triangularis
99	39	-32.5	51.5	25.5	232	-0.002039535	0.005936262	12.08805992	13.08805992	7.6406	Left Frontal Pole
100	86	37.5	51.5	21.5	32	-0.002031078	0.015806849	5.611687857	6.611687857	15.1247	Right Frontal Pole
101	96	33.5	49.5	29.5	8	-0.002026666	0.017695457	5.152994646	6.152994646	16.2522	Right Frontal Pole
102	127	47.5	-64.5	-0.5	72	-0.001996606	0.025444204	3.938226052	4.938226052	20.2502	Right Lateral Occipital Cortex, inferior division
103	138	-10.5	-64.5	-2.5	24	-0.001991468	0.027006019	3.771671103	4.771671103	20.957	Left Lingual Gyrus
104	113	-18.5	33.5	11.5	48	-0.00199082	0.022214707	4.349926938	5.349926938	18.6918	no label
105	167	5.5	39.5	17.5	32	-0.001988806	0.033035889	3.265462263	4.265462263	23.4441	Right Cingulate Gyrus, anterior division
106	247	49.5	-74.5	29.5	8	-0.001986829	0.049386138	2.476340032	3.476340032	28.7659	Right Lateral Occipital Cortex, superior division
107	248	47.5	-74.5	37.5	8	-0.001986829	0.049386138	2.476340032	3.476340032	28.7659	Right Lateral Occipital Cortex, superior division
108	125	7.5	55.5	43.5	24	-0.001978426	0.025392565	3.944052414	4.944052414	20.2263	Right Frontal Pole
109	126	5.5	53.5	45.5	8	-0.001978426	0.025392565	3.944052414	4.944052414	20.2263	Right Frontal Pole
110	150	-24.5	-70.5	-4.5	8	-0.001972135	0.029133902	3.57118784	4.57118784	21.8762	Left Occipital Fusiform Gyrus
111	57	41.5	-54.5	45.5	48	-0.001955323	0.009809847	8.109439451	9.109439451	10.9776	Right Angular Gyrus
112	193	63.5	-34.5	33.5	8	-0.001932041	0.037731548	2.975021881	3.975021881	25.1571	Right Supramarginal Gyrus, anterior division
113	60	39.5	49.5	1.5	56	-0.001930735	0.010166387	7.885917316	8.885917316	11.2538	Right Frontal Pole
114	33	61.5	-28.5	41.5	48	-0.001920228	0.00467753	14.6595421	15.6595421	6.3859	Right Supramarginal Gyrus, anterior division
115	183	5.5	-46.5	25.5	40	-0.001915328	0.035745498	3.089344811	4.089344811	24.4538	Right Cingulate Gyrus, posterior division
116	17	3.5	1.5	61.5	88	-0.001911439	0.001964369	30.04790636	31.04790636	3.2208	Right Juxtapositional Lobule Cortex (formerly Supplementary Motor Cortex)
117	41a	5.5	-62.5	45.5		-0.001911061	0.041096424	2.804536948	3.804536948	26.2844	Right Precuneous Cortex
118	22	-48.5	-72.5	1.5	424	-0.001891476	0.002533659	24.2881707	25.2881707	3.9544	Left Lateral Occipital Cortex, inferior division
119	22a	-58.5	-70.5	1.5		-0.001887418	0.007185919	10.37242849	11.37242849	8.7932	Left Lateral Occipital Cortex, inferior division
120	124	-56.5	-36.5	35.5	24	-0.001857607	0.02537652	3.945867238	4.945867238	20.2189	Left Supramarginal Gyrus, anterior division
121	53	47.5	13.5	-0.5	120	-0.00185555	0.008249155	9.295397549	10.29539755	9.7131	Right Frontal Operculum Cortex
122	32	-24.5	-64.5	-10.5	48	-0.001848074	0.004286254	15.74144355	16.74144355	5.9732	Left Occipital Fusiform Gyrus
123	152	5.5	-72.5	39.5	16	-0.001824612	0.029472302	3.54175125	4.54175125	22.0179	Right Precuneous Cortex
124	182	-42.5	55.5	3.5	8	-0.001823126	0.034837697	3.145557246	4.145557246	24.1222	Left Frontal Pole
125	22c	-54.5	-72.5	1.5		-0.001822663	0.008172031	9.36478898	10.36478898	9.648	Left Lateral Occipital Cortex, inferior division
126	44	-0.5	19.5	21.5	104	-0.001815558	0.00654627	11.17485985	12.17485985	8.2136	Left Cingulate Gyrus, anterior division
127	107	3.5	17.5	41.5	160	-0.001813842	0.019700569	4.75503735	5.75503735	17.3761	Right Paracingulate Gyrus
128	45	-44.5	-54.5	-6.5	88	-0.00180044	0.006863167	10.76002522	11.76002522	8.5034	Left Inferior Temporal Gyrus, temporooccipital part
129	27	45.5	-44.5	21.5	24	-0.001797486	0.00300322	21.09048388	22.09048388	4.5268	no label
130	157	-60.5	-54.5	1.5	72	-0.001765365	0.030371322	3.466466806	4.466466806	22.3891	Left Middle Temporal Gyrus, temporooccipital part
131	110	7.5	1.5	67.5	8	-0.001756134	0.020262845	4.656457165	5.656457165	17.6789	Right Juxtapositional Lobule Cortex (formerly Supplementary Motor Cortex)
132	244	-16.5	-74.5	55.5	8	-0.001740186	0.048798	2.496244207	3.496244207	28.6021	Left Lateral Occipital Cortex, superior division
133	245	-14.5	-74.5	53.5	8	-0.001740186	0.048798	2.496244207	3.496244207	28.6021	Left Lateral Occipital Cortex, superior division
134	70	61.5	-32.5	37.5	8	-0.001738375	0.012995596	6.517859909	7.517859909	13.3017	Right Supramarginal Gyrus, anterior division
135	180	-6.5	-64.5	5.5	24	-0.001734356	0.034714841	3.153371004	4.153371004	24.0768	Left Lingual Gyrus
136	181	-6.5	-62.5	3.5	8	-0.001734356	0.034714841	3.153371004	4.153371004	24.0768	Left Lingual Gyrus
137	221	-8.5	-28.5	15.5	16	-0.00172113	0.043035987	2.717401942	3.717401942	26.9005	no label
138	208	-40.5	-80.5	-12.5	8	-0.001707997	0.040958058	2.811041152	3.811041152	26.2395	Left Lateral Occipital Cortex, inferior division
139	43	39.5	-56.5	51.5	64	-0.00170636	0.006413591	11.35978216	12.35978216	8.0908	Right Angular Gyrus
140	172	17.5	59.5	17.5	8	-0.001691681	0.033745376	3.216851158	4.216851158	23.7144	Right Frontal Pole
141	173	15.5	59.5	21.5	8	-0.001691681	0.033745376	3.216851158	4.216851158	23.7144	Right Frontal Pole
142	48	-14.5	-40.5	53.5	48	-0.001674817	0.007282766	10.26233042	11.26233042	8.8792	Left Postcentral Gyrus
143	160	-16.5	-12.5	49.5	48	-0.001667393	0.031732814	3.359904864	4.359904864	22.9363	no label
144	146	41.5	-56.5	53.5	8	-0.001661167	0.02888928	3.592859208	4.592859208	21.7729	Right Angular Gyrus
145	50	-50.5	-32.5	-2.5	16	-0.001636314	0.007841367	9.676549	10.676549	9.3663	Left Superior Temporal Gyrus, posterior division
146	130	-48.5	-28.5	-2.5	56	-0.001622206	0.026432994	3.830687766	4.830687766	20.701	Left Superior Temporal Gyrus, posterior division
147	226	-30.5	59.5	15.5	16	-0.00161645	0.044109838	2.672183058	3.672183058	27.2318	Left Frontal Pole
148	58	29.5	47.5	33.5	120	-0.001614618	0.010065202	7.947868167	8.947868167	11.1758	Right Frontal Pole
149	184	51.5	-56.5	45.5	8	-0.001606541	0.035796991	3.08623451	4.08623451	24.4724	Right Angular Gyrus
150	62	-46.5	15.5	45.5	104	-0.001603905	0.010642741	7.608885118	8.608885118	11.6159	Left Middle Frontal Gyrus
151	85	-44.5	-84.5	25.5	16	-0.001602415	0.015585619	5.672066462	6.672066462	14.9879	Left Lateral Occipital Cortex, superior division
152	25	11.5	47.5	29.5	72	-0.001601592	0.002946448	21.42644538	22.42644538	4.459	Frontal_Sup_Medial_R
153	114	-42.5	-74.5	-10.5	40	-0.001583642	0.02281222	4.26573081	5.26573081	18.9907	Left Lateral Occipital Cortex, inferior division
154	170	43.5	51.5	9.5	16	-0.001583564	0.033734583	3.217576663	4.217576663	23.7103	Right Frontal Pole
155	171	43.5	49.5	11.5	8	-0.001583564	0.033734583	3.217576663	4.217576663	23.7103	Right Frontal Pole
156	249	-22.5	-66.5	-12.5	8	-0.00156549	0.049450665	2.474182681	3.474182681	28.7837	Left Occipital Fusiform Gyrus
157	220	-36.5	33.5	13.5	24	-0.001563248	0.042999839	2.718960026	3.718960026	26.8892	Frontal_Inf_Tri_L
158	187	65.5	-16.5	37.5	8	-0.0015598	0.036173187	3.063756856	4.063756856	24.6078	Postcentral_R
159	136	-28.5	19.5	-2.5	48	-0.001559671	0.026883444	3.784101759	4.784101759	20.9026	Insula_L
160	145	39.5	11.5	11.5	48	-0.001545403	0.028447118	3.632894731	4.632894731	21.5848	Right Frontal Operculum Cortex
161	49	43.5	-26.5	-0.5	416	-0.001545124	0.007345027	10.19296831	11.19296831	8.9342	Temporal_Sup_R
162	251	39.5	-22.5	9.5	8	-0.001520275	0.049576429	2.469992791	3.469992791	28.8185	Right Heschl's Gyrus (includes H1 and H2)
163	214	-14.5	-72.5	57.5	16	-0.001514854	0.042364265	2.746752407	3.746752407	26.6898	Left Lateral Occipital Cortex, superior division
164	215	-16.5	-72.5	59.5	32	-0.001514854	0.042364265	2.746752407	3.746752407	26.6898	Left Lateral Occipital Cortex, superior division
165	199	-50.5	31.5	19.5	16	-0.001501088	0.039222495	2.896181313	3.896181313	25.6662	Left Inferior Frontal Gyrus, pars triangularis
166	175	41.5	53.5	3.5	8	-0.001493073	0.034322316	3.178678305	4.178678305	23.931	Right Frontal Pole
167	174	41.5	51.5	13.5	8	-0.001493073	0.034322316	3.178678305	4.178678305	23.931	Right Frontal Pole
168	202	3.5	-0.5	67.5	8	-0.00146754	0.03982539	2.865836462	3.865836462	25.8676	Right Juxtapositional Lobule Cortex (formerly Supplementary Motor Cortex)
169	123	1.5	5.5	63.5	8	-0.001429898	0.02529449	3.955178071	4.955178071	20.1809	Right Juxtapositional Lobule Cortex (formerly Supplementary Motor Cortex)
170	234	-48.5	19.5	21.5	16	-0.001412081	0.046008475	2.596975869	3.596975869	27.8011	Left Inferior Frontal Gyrus, pars opercularis
171	224	19.5	17.5	53.5	8	-0.001384597	0.043977514	2.677645851	3.677645851	27.1913	Right Superior Frontal Gyrus
172	225	19.5	15.5	55.5	8	-0.001384597	0.043977514	2.677645851	3.677645851	27.1913	Right Superior Frontal Gyrus
173	232	-12.5	-36.5	51.5	8	-0.001379487	0.045756992	2.606608798	3.606608798	27.7269	Cingulum_Mid_L
174	159	27.5	47.5	29.5	8	-0.001352376	0.031169843	3.402935504	4.402935504	22.7121	Right Frontal Pole
175	95	-16.5	-90.5	-12.5	40	-0.001348592	0.017539961	5.187328701	6.187328701	16.1621	Left Occipital Fusiform Gyrus
176	201	7.5	47.5	47.5	8	-0.00134847	0.039635477	2.875304023	3.875304023	25.8044	Right Frontal Pole
177	233	-8.5	47.5	13.5	24	-0.001330544	0.04587068	2.602242029	3.602242029	27.7605	Left Paracingulate Gyrus
178	238	59.5	-32.5	33.5	8	-0.001262674	0.047680303	2.535308126	3.535308126	28.2861	Right Supramarginal Gyrus, anterior division
179	239	57.5	-32.5	37.5	8	-0.001262674	0.047680303	2.535308126	3.535308126	28.2861	Right Supramarginal Gyrus, anterior division
180	222	13.5	45.5	27.5	8	-0.001260465	0.043210069	2.709931855	3.709931855	26.9547	Frontal_Sup_Medial_R
181	38	-28.5	47.5	3.5	8	-0.001239535	0.005413305	13.02160196	14.02160196	7.1319	Left Frontal Pole
182	37	-30.5	47.5	5.5	8	-0.001239535	0.005413305	13.02160196	14.02160196	7.1319	Left Frontal Pole
183	129	-16.5	59.5	21.5	16	-0.001217822	0.026028139	3.873815029	4.873815029	20.5178	Left Frontal Pole
184	63	51.5	19.5	15.5	56	-0.001216223	0.011936982	6.95972662	7.95972662	12.5632	Right Inferior Frontal Gyrus, pars opercularis
185	241	39.5	-24.5	5.5	8	-0.001213632	0.047995157	2.524135262	3.524135262	28.3758	Right Heschl's Gyrus (includes H1 and H2)
186	242	41.5	-24.5	3.5	16	-0.001213632	0.047995157	2.524135262	3.524135262	28.3758	no label
187	131	3.5	49.5	43.5	40	-0.001206724	0.026536465	3.819858751	4.819858751	20.7475	Right Superior Frontal Gyrus
188	132	1.5	49.5	37.5	8	-0.001206724	0.026536465	3.819858751	4.819858751	20.7475	Right Superior Frontal Gyrus
189	122	63.5	-36.5	21.5	64	-0.001189533	0.024825942	4.009438401	5.009438401	19.9623	Right Supramarginal Gyrus, posterior division
190	121	5.5	47.5	49.5	16	-0.001186579	0.024755862	4.017715481	5.017715481	19.9294	Right Frontal Pole
191	186	-12.5	57.5	19.5	16	-0.001184436	0.036153032	3.064950302	4.064950302	24.6005	Left Frontal Pole
192	111	-16.5	51.5	9.5	16	-0.001155778	0.021342647	4.480532513	5.480532513	18.2464	Frontal_Sup_L
193	240	-44.5	-62.5	-18.5	8	-0.001141761	0.047899928	2.527500354	3.527500354	28.3487	Left Temporal Occipital Fusiform Cortex
194	213	-30.5	47.5	35.5	8	-0.001141182	0.042059564	2.760348688	3.760348688	26.5933	Left Frontal Pole
195	219	-32.5	47.5	-10.5	8	-0.001139458	0.042981224	2.719763339	3.719763339	26.8834	Left Frontal Pole
196	82	15.5	61.5	17.5	8	-0.001135061	0.014603596	5.960272651	6.960272651	14.3673	Right Frontal Pole
197	81	17.5	61.5	15.5	8	-0.001135061	0.014603596	5.960272651	6.960272651	14.3673	Right Frontal Pole
198	80	21.5	61.5	9.5	16	-0.001135061	0.014603596	5.960272651	6.960272651	14.3673	Right Frontal Pole
199	79	19.5	61.5	11.5	8	-0.001135061	0.014603596	5.960272651	6.960272651	14.3673	Right Frontal Pole
200	133	5.5	45.5	53.5	8	-0.001105258	0.026853915	3.78711187	4.78711187	20.8894	no label
201	205	-14.5	-98.5	21.5	8	-0.001084115	0.040494789	2.833113859	3.833113859	26.0885	Left Occipital Pole
202	206	-14.5	-96.5	27.5	8	-0.001084115	0.040494789	2.833113859	3.833113859	26.0885	Left Occipital Pole
203	176	19.5	55.5	29.5	8	-0.000971606	0.034470088	3.16908916	4.16908916	23.9861	Right Frontal Pole
204	178	19.5	57.5	25.5	8	-0.000971606	0.034470088	3.16908916	4.16908916	23.9861	Right Frontal Pole
205	177	19.5	59.5	21.5	8	-0.000971606	0.034470088	3.16908916	4.16908916	23.9861	Right Frontal Pole
206	223	19.5	53.5	31.5	8	-0.000964683	0.043911898	2.680365905	3.680365905	27.1712	Right Frontal Pole
207	236	-14.5	-92.5	31.5	8	-0.000961932	0.046928514	2.562540933	3.562540933	28.0699	Left Occipital Pole
208	217	-42.5	-24.5	1.5	40	-0.00093633	0.042554736	2.738343767	3.738343767	26.7498	Left Heschl's Gyrus (includes H1 and H2)
209	212	17.5	51.5	15.5	16	-0.000647557	0.042007081	2.76270879	3.76270879	26.5766	Frontal_Sup_R
210	250	19.5	51.5	11.5	8	-0.000628087	0.049549566	2.470886108	3.470886108	28.8111	Frontal_Sup_R
211	158	-46.5	23.5	27.5	48	0.00131157	0.030829456	3.429649091	4.429649091	22.5752	Left Middle Frontal Gyrus
212	134	-32.5	-52.5	69.5	96	0.001685584	0.026856452	3.786853044	4.786853044	20.8906	Left Superior Parietal Lobule
213	135	-30.5	-52.5	67.5	16	0.001685584	0.026856452	3.786853044	4.786853044	20.8906	Left Superior Parietal Lobule
214	139	-44.5	-4.5	49.5	72	0.001812841	0.027007649	3.771506579	4.771506579	20.9577	Left Precentral Gyrus
215	229	59.5	-0.5	21.5	16	0.002059068	0.044537792	2.654719189	3.654719189	27.3619	Right Precentral Gyrus
216	98	-42.5	-64.5	23.5	184	0.002290919	0.018266562	5.031500152	6.031500152	16.5796	Left Lateral Occipital Cortex, superior division
217	203	-26.5	-76.5	51.5	8	0.00230073	0.04020037	2.847383289	3.847383289	25.9917	Left Lateral Occipital Cortex, superior division
218	153	47.5	7.5	13.5	48	0.002513049	0.029824724	3.511744785	4.511744785	22.1644	Right Inferior Frontal Gyrus, pars opercularis
219	52	-22.5	-76.5	57.5	120	0.00252876	0.008029552	9.496214459	10.49621446	9.5272	no label
220	117	-30.5	-30.5	57.5	32	0.00260856	0.023797924	4.135318015	5.135318015	19.473	Left Postcentral Gyrus
221	209	-24.5	-94.5	13.5	24	0.002613623	0.0409828	2.809875122	3.809875122	26.2476	Left Occipital Pole
222	227	21.5	39.5	33.5	8	0.00267719	0.044224036	2.667492633	3.667492633	27.2666	Right Frontal Pole
223	228	21.5	41.5	31.5	8	0.00267719	0.044224036	2.667492633	3.667492633	27.2666	Right Frontal Pole
224	169	35.5	5.5	-0.5	32	0.002708124	0.033476043	3.23508288	4.23508288	23.6123	Right Insular Cortex
225	102	41.5	-52.5	-6.5	32	0.002759283	0.019088339	4.868411034	5.868411034	17.0404	no label
226	179	-20.5	-52.5	61.5	24	0.002765962	0.034536282	3.164818062	4.164818062	24.0107	Left Superior Parietal Lobule
227	210	-24.5	-92.5	11.5	8	0.002832832	0.041425777	2.789214995	3.789214995	26.3907	Left Occipital Pole
228	155	53.5	-66.5	17.5	24	0.002856967	0.029924169	3.503394647	4.503394647	22.2055	Right Lateral Occipital Cortex, superior division
229	156	55.5	-66.5	11.5	8	0.002856967	0.029924169	3.503394647	4.503394647	22.2055	Right Lateral Occipital Cortex, inferior division
230	120	17.5	-54.5	59.5	136	0.002869764	0.024633967	4.032214995	5.032214995	19.872	Right Superior Parietal Lobule
231	207	-50.5	-44.5	49.5	16	0.002949358	0.040908012	2.813403562	3.813403562	26.2233	Left Supramarginal Gyrus, posterior division
232	24a	-40.5	-36.5	47.5		0.003032196	0.020991714	4.535888458	5.535888458	18.0639	Left Postcentral Gyrus
233	140	-22.5	3.5	53.5	16	0.003119623	0.027033059	3.768942852	4.768942852	20.969	Left Superior Frontal Gyrus
234	235	-12.5	-56.5	57.5	24	0.003165287	0.046921542	2.56279722	3.56279722	28.0678	Left Superior Parietal Lobule
235	230	-40.5	-54.5	61.5	16	0.003181715	0.045215568	2.627680463	3.627680463	27.5658	Left Superior Parietal Lobule
236	106	43.5	9.5	19.5	16	0.00321212	0.019653636	4.763499299	5.763499299	17.3506	no label
237	142	-0.5	-52.5	-50.5	48	0.003262351	0.027411025	3.731322177	4.731322177	21.1357	no label
238	190	41.5	1.5	3.5	8	0.003456187	0.037229013	3.002894497	4.002894497	24.9819	Right Insular Cortex
239	231	37.5	-52.5	65.5	16	0.003461707	0.045340802	2.622765536	3.622765536	27.6032	Right Superior Parietal Lobule
240	192	39.5	-52.5	63.5	16	0.003525669	0.037659049	2.979001002	3.979001002	25.1319	Right Superior Parietal Lobule
241	116	-60.5	-12.5	13.5	40	0.003695545	0.023480066	4.176276839	5.176276839	19.3189	Left Central Opercular Cortex
242	24b	-48.5	-40.5	47.5		0.00371063	0.023069681	4.230684119	5.230684119	19.118	Left Supramarginal Gyrus, anterior division
243	112	-24.5	-62.5	-2.5	40	0.003735296	0.021701058	4.425691505	5.425691505	18.4308	Lingual_L
244	56	-40.5	-80.5	41.5	48	0.003896315	0.009268327	8.479131902	9.479131902	10.5495	Left Lateral Occipital Cortex, superior division
245	40	25.5	-54.5	51.5	80	0.00390785	0.006037883	11.9240913	12.9240913	7.7375	Right Superior Parietal Lobule
246	108	53.5	1.5	-20.5	48	0.0039219	0.019804006	4.736517619	5.736517619	17.4322	Right Superior Temporal Gyrus, anterior division
247	42	39.5	3.5	5.5	88	0.004060246	0.006236447	11.61800719	12.61800719	7.9252	Right Insular Cortex
248	115	-42.5	-2.5	51.5	32	0.004092654	0.023301283	4.199763525	5.199763525	19.2316	Left Precentral Gyrus
249	189	17.5	-28.5	25.5	32	0.004217514	0.036998242	3.015925783	4.015925783	24.9009	no label
250	161	13.5	-14.5	17.5	8	0.004503429	0.03217092	3.327372203	4.327372203	23.1087	Thalamus_R
251	166	15.5	-18.5	17.5	8	0.004514861	0.032939983	3.27218011	4.27218011	23.4073	Thalamus_R
252	24	-48.5	-36.5	49.5	616	0.004536269	0.002570749	23.99608271	24.99608271	4.0006	Left Supramarginal Gyrus, anterior division
253	154	-24.5	-24.5	57.5	32	0.004616925	0.029852067	3.509443742	4.509443742	22.1757	Left Precentral Gyrus
254	72	41.5	15.5	47.5	24	0.004876244	0.013232526	6.427896538	7.427896538	13.4628	Right Middle Frontal Gyrus
255	97	47.5	-64.5	17.5	48	0.004919955	0.018030082	5.080951778	6.080951778	16.4448	Right Lateral Occipital Cortex, superior division
256	105	41.5	11.5	45.5	8	0.005045229	0.019627723	4.768187205	5.768187205	17.3365	Right Middle Frontal Gyrus
257	92	-64.5	-34.5	27.5	16	0.005069641	0.016389434	5.459860868	6.459860868	15.4802	Left Supramarginal Gyrus, anterior division
258	109	-56.5	-34.5	23.5	48	0.005202996	0.020084996	4.68709139	5.68709139	17.5837	Left Parietal Operculum Cortex
259	78	39.5	13.5	43.5	24	0.005378588	0.014356612	6.038440339	7.038440339	14.2077	Right Middle Frontal Gyrus
260	5	15.5	-18.5	21.5	112	0.005570809	0.000408527	115.4053545	116.4053545	0.8591	Caudate_R
